# Supplementary material for: Short‐wavelength‐sensitive 1 (SWS1) opsin gene duplications and parallel visual pigment tuning support ultraviolet communication in damselfishes (Pomacentridae)
Source: Ecol Evol. 2024 Apr 16;14(4):e11186. doi: 10.1002/ece3.11186 (PMC11019301; doi:10.1002/ece3.11186)
Supplement: Supplementary file 2 — Appendix S2. [file ECE3-14-e11186-s002.xlsx]

## Sheet: Female pair 15
nm	female pair 15 IMB_Reflection_01	female pair 15 IMB_Reflection_02	female pair 15 IMB_Reflection_03	female pair 15 IMB_Reflection_04	female pair 15 IMB_Reflection_05	female pair 15 IMB_Reflection_06	female pair 15 IMB_Reflection_07	female pair 15 IMB_Reflection_08	female pair 15 IMB_Reflection_09	female pair 15 IMB_Reflection_10	female pair 15 IMB_Reflection_11	female pair 15 IMB_Reflection_12	female pair 15 IMB_Reflection_13
300	-0.126952	-0.0478486	-0.0495988	0.247337	0.164444	0.411844	0.206583	0.058161	0.0802334	0.370701	0.397008	0.659628	0.152165
305	-0.056047	0.156138	0.116281	0.233561	0.244302	0.49404	0.219316	0.0818853	0.0559422	0.352719	0.562032	0.9114	0.364144
310	0.0851794	0.220684	0.244555	0.298766	0.378422	0.724861	0.266996	0.230969	0.264846	0.598999	0.811889	1.04695	0.43036
315	0.030517	0.401304	0.455235	0.271464	0.365044	0.954455	0.265699	0.343378	0.24157	0.701629	0.739	1.26693	0.576749
320	0.144949	0.483581	0.692207	0.373521	0.595425	1.78217	0.346881	0.255868	0.156101	0.86058	1.25339	1.69101	0.688342
325	0.0196893	0.650093	0.83262	0.3419	0.773234	3.54858	0.253858	0.376793	0.209785	0.744033	1.5376	3.01916	0.677246
330	0.0532972	0.809436	1.03733	0.645437	1.46538	8.09419	0.340214	0.367899	0.393359	0.9435	2.94567	6.91874	0.836512
335	0.0301778	0.983265	1.2066	0.863594	2.6657	12.8147	0.233178	0.329612	0.321652	0.81321	5.61709	12.8005	0.870415
340	0.395668	1.42865	1.5245	1.80853	4.99328	16.9027	0.377706	0.626389	0.4955	1.00232	9.49176	19.5004	1.15401
345	0.684607	1.88851	1.71637	4.42021	9.58604	21.0051	0.289177	0.671261	0.515172	0.981797	14.2255	27.0942	1.39177
350	1.31106	2.45954	1.9391	9.5798	15.586	23.9135	0.393784	0.815821	0.571036	0.948827	18.0514	33.6999	1.58701
355	1.82268	2.82194	2.16328	14.5316	20.0406	25.037	0.316993	0.962982	0.552783	0.844312	20.5275	37.2393	1.74189
360	2.10047	3.08449	2.28966	16.9364	21.9747	25.4355	0.32051	1.0329	0.623398	0.873182	21.8576	38.3308	1.98595
365	2.07693	2.98955	2.34147	17.7103	22.6819	25.6006	0.289433	0.981722	0.55517	0.802849	22.1306	38.9898	1.90968
370	2.00502	2.75902	2.22386	17.8925	22.8697	25.6821	0.355562	0.915379	0.593572	0.759276	22.1228	39.0547	1.83941
375	1.84735	2.27424	1.95909	17.7479	22.7594	25.3863	0.267951	0.753834	0.498045	0.701166	22.2182	38.8537	1.80707
380	1.53032	1.80766	1.63081	17.7822	22.6089	25.2714	0.257884	0.752889	0.566023	0.636959	22.1294	38.7481	1.76743
385	1.29959	1.39739	1.37897	17.8481	22.3004	24.9157	0.252875	0.547128	0.505096	0.626151	22.1768	38.3918	1.71582
390	1.10128	1.0265	1.05984	17.9203	21.9062	24.3319	0.209344	0.406742	0.516737	0.56688	22.1178	38.0624	1.70995
395	0.939785	0.775628	0.904693	17.7948	21.4087	23.7108	0.201105	0.377347	0.489193	0.531641	22.0592	37.5559	1.77854
400	0.757815	0.528554	0.70451	17.5795	20.8535	22.7586	0.198529	0.256266	0.471751	0.505422	21.6949	36.9066	1.61928
405	0.533024	0.343946	0.493121	17.2433	20.2249	21.796	0.206738	0.215581	0.489266	0.416188	21.5289	36.1924	1.61788
410	0.478742	0.330781	0.445106	17.0849	19.9126	21.1426	0.147851	0.206751	0.437805	0.448853	21.3283	35.6753	1.5451
415	0.349945	0.176385	0.316684	16.9832	19.8352	20.809	0.114154	0.132571	0.353514	0.344726	21.1262	35.2264	1.55974
420	0.326432	0.168499	0.295464	17.0153	19.9819	20.7476	0.0946434	0.135877	0.385576	0.355744	21.4111	34.9986	1.78682
425	0.348064	0.178087	0.342243	17.2149	20.328	20.9464	0.137285	0.179501	0.426493	0.408036	21.756	35.2088	1.89755
430	0.316323	0.20819	0.327409	17.7654	21.1874	21.5419	0.126791	0.201243	0.467287	0.431988	21.5353	35.6228	1.74709
435	0.302267	0.178148	0.261277	18.2212	21.9711	22.4438	0.138825	0.158848	0.491812	0.377981	21.5095	35.9438	1.7291
440	0.273379	0.128616	0.262631	18.8204	22.8307	23.9095	0.103578	0.150728	0.511397	0.345574	21.637	36.4295	1.77113
445	0.295973	0.142193	0.266539	19.4315	23.579	25.3801	0.0930179	0.159074	0.588671	0.333887	21.5824	36.7852	1.83194
450	0.300532	0.151413	0.26998	19.7896	23.908	26.268	0.101649	0.158122	0.644437	0.385194	21.735	37.154	1.85923
455	0.260701	0.157354	0.23464	20.0763	24.3614	26.9893	0.102319	0.151607	0.643401	0.363536	21.484	37.4048	1.79747
460	0.273816	0.13599	0.252239	20.2105	24.5765	27.2887	0.0899667	0.151029	0.607391	0.356886	21.6937	37.6271	1.88605
465	0.284837	0.155275	0.26616	20.3277	24.7207	27.374	0.111204	0.173425	0.573336	0.396221	21.7425	37.73	1.86985
470	0.292219	0.214248	0.309817	20.436	24.8479	27.2837	0.154826	0.200457	0.582729	0.423338	21.6905	37.6878	1.90247
475	0.288143	0.180167	0.2783	20.5563	24.933	27.2538	0.137391	0.181025	0.544304	0.374554	21.6203	37.5596	1.90772
480	0.31873	0.160663	0.272792	20.7734	25.1692	27.1566	0.089326	0.156149	0.587788	0.366703	21.5215	37.3499	2.01911
485	0.327515	0.149931	0.257312	20.9585	25.2803	27.1426	0.0579026	0.139609	0.636541	0.368488	21.9924	37.3663	2.24299
490	0.326662	0.150573	0.275923	20.8586	25.0137	26.7831	0.078478	0.158831	0.618001	0.385674	22.1989	37.0121	2.35634
495	0.345064	0.205172	0.282148	20.8218	24.774	26.235	0.0789941	0.161397	0.605232	0.40793	21.9559	36.4058	2.29133
500	0.37525	0.325897	0.353226	20.9486	24.6842	25.9229	0.102644	0.197462	0.612341	0.441961	21.6164	35.9918	2.17621
505	0.441264	0.508962	0.422064	21.0478	24.5965	25.5075	0.085734	0.231442	0.605683	0.449436	21.4689	35.4291	2.10317
510	0.593216	0.947908	0.557739	21.0273	24.3209	25.1687	0.107761	0.343398	0.633289	0.528787	21.3946	34.9781	2.17644
515	0.786563	1.59654	0.789109	20.9347	24.0731	24.7932	0.140382	0.484657	0.657187	0.571155	21.4245	34.4937	2.24907
520	1.03648	2.42384	1.09946	20.7144	23.657	24.3362	0.178808	0.731537	0.637349	0.674687	21.4956	33.9427	2.30247
525	1.41643	3.47525	1.57219	20.6034	23.3281	23.9403	0.242812	1.13343	0.67764	0.759886	21.2186	33.4393	2.32004
530	1.69262	4.13711	1.97056	20.2782	22.8797	23.6286	0.291209	1.41164	0.661218	0.831935	21.6605	33.0269	2.48588
535	1.91227	4.64044	2.34053	19.7442	22.2245	23.183	0.351149	1.67244	0.655108	0.891764	21.7853	32.4208	2.52155
540	2.18076	5.12379	2.73064	19.3538	21.754	22.7673	0.439679	1.93295	0.679539	0.967671	21.2356	31.5468	2.42527
545	2.31073	5.34787	2.94089	18.8684	21.3171	22.5906	0.487117	2.08316	0.682619	1.03058	21.4625	31.0944	2.47713
550	2.45946	5.56387	3.17718	18.3887	20.9818	22.5475	0.539366	2.25283	0.706897	1.12354	21.0893	30.5462	2.35973
555	2.58064	5.74453	3.29118	17.894	20.6662	22.5606	0.589674	2.4057	0.717497	1.20797	20.6879	29.9543	2.23573
560	2.67436	5.9038	3.34292	17.3873	20.264	22.5641	0.679167	2.46539	0.74482	1.26155	20.3722	29.3397	2.18498
565	2.70945	5.96681	3.35589	16.7246	19.7045	22.558	0.669058	2.54457	0.711657	1.2498	19.8952	28.6247	2.13313
570	2.7414	5.99296	3.39531	16.073	19.1158	22.6224	0.704629	2.6172	0.715915	1.28866	19.6654	27.9644	2.19241
575	2.75736	6.02009	3.39122	15.6257	18.6553	22.7002	0.756785	2.65079	0.751014	1.34208	19.3909	27.3448	2.17264
580	2.80771	6.05378	3.43262	15.2748	18.3635	22.9976	0.794515	2.69567	0.731755	1.44182	18.9625	26.8792	2.07845
585	2.87229	6.19162	3.46739	14.9258	18.1774	23.3606	0.812429	2.7453	0.750685	1.45942	18.2348	26.3831	1.93994
590	2.88844	6.29454	3.50585	14.5359	17.9643	23.8234	0.835689	2.81842	0.766542	1.55561	17.6749	25.9302	1.94554
595	2.95572	6.3334	3.53895	14.2054	17.5377	24.042	0.872099	2.82136	0.769953	1.60448	17.1418	25.2693	1.92094
600	2.96622	6.36544	3.55382	13.9306	17.2817	24.3029	0.900331	2.87455	0.775845	1.70705	16.7959	24.8099	1.97409
605	3.00752	6.39475	3.53433	13.5837	16.78	24.2432	0.946139	2.9077	0.788441	1.76444	16.0337	24.1041	1.94137
610	2.97943	6.36029	3.48276	13.4286	16.3392	24.428	0.964096	2.91559	0.80696	1.79687	15.5919	23.4665	1.92841
615	3.01886	6.3484	3.56171	13.2533	16.0646	24.5026	0.989279	2.94076	0.818075	1.91894	14.9274	22.8664	1.86566
620	2.97839	6.37791	3.49966	12.9405	15.5937	24.2795	1.00274	3.00333	0.839671	1.9629	14.1153	22.2106	1.79943
625	2.95034	6.29008	3.4476	12.5543	15.0382	23.855	1.0368	2.97334	0.810285	1.99384	13.4944	21.4469	1.75337
630	2.95643	6.25231	3.43794	12.3077	14.6509	23.5241	1.10773	3.02319	0.847034	2.13192	13.0796	20.9234	1.85376
635	2.99162	6.26663	3.43644	12.0478	14.2476	23.1744	1.16197	3.06325	0.839019	2.22494	12.5673	20.3922	1.86649
640	2.99973	6.20583	3.4301	11.8115	13.8314	22.5364	1.18197	3.05397	0.856088	2.28952	11.9767	19.8772	1.85874
645	2.92495	6.11614	3.35797	11.5076	13.4341	21.7668	1.18998	3.02156	0.87739	2.32316	11.4894	19.2289	1.81875
650	2.91836	6.11195	3.37107	11.0221	12.9526	20.94	1.27602	3.01753	0.886807	2.44481	11.14	18.6903	1.90173
655	2.92329	6.03962	3.27668	10.6127	12.4258	20.0579	1.24176	2.98411	0.82082	2.44277	10.7962	18.1462	1.85874
660	2.85845	5.94944	3.20196	10.1283	11.9223	19.1339	1.31058	2.93736	0.860911	2.52687	10.4936	17.6173	1.85772
665	2.87811	5.94057	3.12824	9.84696	11.5878	18.4331	1.31794	2.97601	0.887609	2.56431	10.2498	17.1977	1.99861
670	2.83438	5.89563	3.16292	9.4044	11.2001	17.6207	1.32968	2.9606	0.922195	2.64829	9.75765	16.7735	1.98536
675	2.75012	5.83197	3.04556	8.96673	10.8098	16.9252	1.34647	2.92956	0.891318	2.73307	9.64432	16.4762	2.08116
680	2.61606	5.63363	2.86046	8.45634	10.2442	16.0469	1.199	2.76579	0.651722	2.63519	9.30188	15.9041	1.93174
685	2.48671	5.38289	2.68161	8.02344	9.82756	15.419	1.15613	2.63588	0.600941	2.50392	9.06553	15.4603	1.89725
690	2.20018	5.14237	2.4353	7.51479	9.37959	14.686	0.931519	2.38119	0.350348	2.48316	8.49156	14.9981	1.67279
695	1.72401	4.71172	1.93425	6.90707	8.67651	13.8369	0.512354	1.92635	-0.0996927	2.06369	7.78436	14.2781	1.25142
700	1.07436	4.03777	1.21973	5.99527	7.82345	12.7989	-0.0922433	1.27353	-0.667975	1.43297	7.10772	13.3289	0.667639

## Sheet: Female pair 16
nm	female pair 16 IMB_Reflection_01	female pair 16 IMB_Reflection_02	female pair 16 IMB_Reflection_03	female pair 16 IMB_Reflection_04	female pair 16 IMB_Reflection_05	female pair 16 IMB_Reflection_06	female pair 16 IMB_Reflection_07	female pair 16 IMB_Reflection_08	female pair 16 IMB_Reflection_09	female pair 16 IMB_Reflection_10	female pair 16 IMB_Reflection_11
300	0.0827794	0.467312	0.0289194	0.473082	0.556088	0.6908	0.0285835	0.369048	0.0943065	0.237024	0.0638193
305	0.192338	0.767527	0.274807	0.746762	0.738218	0.933923	0.0460248	0.549258	0.235625	0.303351	0.298148
310	0.514172	1.338	0.715351	1.09934	1.17557	1.28616	0.167755	0.77703	0.382174	0.417998	0.403952
315	0.788863	1.94127	1.41847	1.86973	1.73423	2.00739	0.0608358	1.00615	0.39964	0.522618	0.569601
320	1.22577	2.70162	2.60074	3.65983	2.95302	3.68144	0.198688	1.17464	0.745532	0.676393	0.769395
325	1.50345	3.1539	3.4944	9.70215	6.57515	7.72181	0.326182	1.49937	1.22203	0.748716	0.816335
330	1.7163	3.33904	3.62704	25.6738	16.5998	18.7768	0.397024	1.62037	3.51171	0.801844	0.916495
335	1.78521	3.25621	3.55565	45.3156	26.0132	31.6977	0.303815	1.51688	6.21024	0.650065	0.899643
340	1.86059	3.18869	3.45225	56.8486	30.382	39.4932	0.320863	1.64561	8.03225	0.750877	1.0349
345	1.61312	2.83333	3.14553	60.1316	31.69	42.4775	0.279508	1.37598	8.73098	0.692661	0.901579
350	1.7045	2.74738	3.07755	60.7632	32.2593	44.1367	0.280073	1.35677	8.82326	0.618632	0.749677
355	1.54365	2.61502	2.9939	60.0132	32.5039	44.7815	0.17911	1.11275	8.74434	0.45458	0.627227
360	1.50947	2.57933	3.07302	59.5081	32.7303	44.9852	0.234409	1.19497	8.82345	0.585997	0.662593
365	1.46666	2.70089	3.07736	59.4365	32.565	44.8229	0.242041	1.04479	8.77114	0.514762	0.659663
370	1.42758	2.55899	2.939	59.3222	32.6349	44.9571	0.214513	1.06007	8.85542	0.502098	0.613844
375	1.29407	2.23206	2.57269	58.9547	32.6242	44.8913	0.221487	0.983111	8.72288	0.47686	0.572115
380	1.1805	1.89413	2.15378	59.0037	32.4295	44.6872	0.205192	0.885105	8.60517	0.446313	0.560116
385	0.977035	1.61308	1.80837	58.6995	32.3463	44.2926	0.187591	0.817909	8.51635	0.409985	0.549267
390	0.894211	1.29223	1.38264	58.6171	32.1706	44.026	0.168876	0.827832	8.40341	0.334091	0.481271
395	0.823363	1.1303	1.19447	58.2855	31.7987	43.4852	0.186917	0.767178	8.33871	0.346746	0.442468
400	0.68103	0.948942	0.91746	57.8062	31.3742	42.7943	0.0754022	0.714116	8.16606	0.309619	0.429529
405	0.602148	0.811321	0.736945	57.1306	30.939	41.9904	0.110001	0.623081	7.99635	0.289233	0.39181
410	0.585795	0.791803	0.609396	56.5049	30.5106	41.4494	0.100219	0.587017	7.91183	0.267245	0.445316
415	0.449648	0.619025	0.49207	56.468	30.7834	41.3	0.0599152	0.520007	7.75016	0.227926	0.31462
420	0.484884	0.574832	0.490967	57.2746	31.1675	41.5257	0.0729217	0.581311	7.83849	0.219324	0.306365
425	0.536861	0.621933	0.486405	58.4988	31.2397	41.7339	0.118511	0.645698	7.85659	0.281488	0.37978
430	0.502305	0.5903	0.474428	59.8466	31.9105	42.464	0.147636	0.595597	8.00574	0.295603	0.346748
435	0.485275	0.617421	0.447966	60.7631	32.297	43.0623	0.134531	0.572457	7.99883	0.276532	0.332348
440	0.452773	0.537904	0.411053	60.9165	32.4874	43.3074	0.0775567	0.55666	8.01554	0.191826	0.338881
445	0.456342	0.534552	0.401734	60.4587	32.3189	43.134	0.0996032	0.540612	7.94844	0.221215	0.311418
450	0.441496	0.561555	0.402962	59.9721	31.8549	42.8649	0.081299	0.533001	7.93381	0.23634	0.321443
455	0.446682	0.555824	0.44345	60.6391	32.5099	43.291	0.0955688	0.54324	7.97558	0.236771	0.347256
460	0.431749	0.541652	0.41685	61.6134	33.1153	43.6446	0.087824	0.521627	8.04366	0.240767	0.360099
465	0.416896	0.573982	0.407504	61.6663	33.037	43.6468	0.106572	0.525745	8.01213	0.263518	0.337486
470	0.446975	0.599757	0.460097	61.8153	33.2871	43.682	0.103544	0.534014	8.10528	0.253895	0.353739
475	0.433529	0.553021	0.416511	61.775	33.411	43.7094	0.0840204	0.508293	8.08926	0.232776	0.33332
480	0.431667	0.499028	0.420047	61.9166	34.0196	43.963	0.0953899	0.529412	8.16856	0.237211	0.302799
485	0.42164	0.431409	0.411672	62.581	34.3276	44.3982	0.0812258	0.541803	8.20847	0.226836	0.308904
490	0.428751	0.44692	0.412332	61.9684	33.7125	43.9482	0.080364	0.538425	8.16856	0.231147	0.327201
495	0.473112	0.508257	0.449096	60.9094	32.9417	43.3385	0.0800109	0.529737	8.12833	0.248164	0.326136
500	0.498011	0.567146	0.473479	60.1484	32.4642	43.0221	0.102114	0.50859	8.0711	0.247458	0.326137
505	0.497696	0.621081	0.540338	59.5482	32.1213	42.8165	0.0682126	0.503976	8.0304	0.24096	0.295717
510	0.590667	0.720118	0.706116	59.3699	31.8949	42.8478	0.093294	0.538033	8.02496	0.273644	0.338511
515	0.681032	0.91398	0.985144	59.2083	31.5584	42.7602	0.0986732	0.55937	8.01436	0.29655	0.319384
520	0.768191	1.22246	1.38173	59.0963	31.1439	42.7402	0.10403	0.569863	7.9707	0.322426	0.31826
525	0.930392	1.81158	2.02493	59.2735	31.221	42.8651	0.125593	0.602655	8.04056	0.383955	0.320985
530	1.07875	2.36299	2.60091	60.1275	31.0859	43.2969	0.162834	0.645138	8.04627	0.413419	0.32475
535	1.28173	2.95725	3.18034	59.8149	30.1641	43.0998	0.167685	0.638338	7.95648	0.421512	0.323007
540	1.54487	3.6187	3.84731	59.4321	29.7474	43.098	0.225233	0.65949	7.92279	0.472311	0.337544
545	1.74921	3.99812	4.25675	59.6425	28.9326	43.1918	0.246879	0.674516	7.88517	0.503564	0.3461
550	2.00522	4.36193	4.64885	59.0163	27.9783	42.9811	0.293618	0.66185	7.79825	0.523315	0.343985
555	2.18924	4.65599	4.98997	58.4586	27.1711	42.8395	0.371262	0.67996	7.69795	0.542964	0.340383
560	2.38495	4.8913	5.19437	58.073	26.5861	42.8696	0.417031	0.693247	7.66232	0.578067	0.384002
565	2.46286	5.01723	5.35263	57.8823	26.1047	42.9445	0.460751	0.669425	7.57144	0.558786	0.347244
570	2.5558	5.12327	5.43248	57.9806	25.5515	42.9953	0.520661	0.692497	7.56541	0.605465	0.365329
575	2.64535	5.1564	5.51186	57.7143	24.9678	42.8737	0.566052	0.745757	7.54775	0.652637	0.386295
580	2.71389	5.23725	5.54785	57.1111	24.0055	42.7634	0.578411	0.724031	7.42388	0.662862	0.406905
585	2.79232	5.2775	5.64753	55.8972	23.1807	42.3192	0.608251	0.692065	7.34211	0.686349	0.397073
590	2.84467	5.37128	5.7036	54.8665	22.6098	42.0074	0.664519	0.728503	7.30177	0.695683	0.419272
595	2.87432	5.38662	5.77256	53.4687	22.0883	41.3672	0.687272	0.739502	7.27369	0.724426	0.426629
600	2.90709	5.4347	5.7685	52.2278	21.4083	40.8464	0.727459	0.777242	7.20785	0.791038	0.457271
605	2.90324	5.39809	5.80247	50.1261	20.8248	39.929	0.725234	0.779267	7.17072	0.805622	0.426845
610	2.89011	5.37575	5.73377	48.3535	20.132	39.0779	0.743059	0.76904	7.05794	0.834014	0.430926
615	2.95901	5.45244	5.71538	45.8502	19.3751	38.0251	0.80216	0.811195	6.94473	0.845601	0.452082
620	2.97872	5.42441	5.67084	42.8546	18.6863	36.6302	0.812688	0.770586	6.88009	0.838632	0.514207
625	2.92721	5.36608	5.60803	39.7173	18.1084	35.1598	0.825692	0.772314	6.79906	0.897901	0.476673
630	2.9557	5.29655	5.59961	37.0823	17.654	33.9537	0.888359	0.815392	6.7145	0.952554	0.536527
635	2.98127	5.2802	5.54713	34.248	17.1843	32.6713	0.93227	0.841306	6.68913	1.01222	0.580074
640	2.99835	5.28329	5.46922	31.3872	16.6372	31.2022	0.928937	0.839808	6.60942	1.06103	0.627026
645	2.96007	5.17632	5.46129	28.7086	16.1833	29.7893	0.933797	0.771744	6.51163	1.05578	0.617534
650	3.00886	5.16648	5.40451	26.4113	15.8343	28.4266	0.974853	0.812529	6.48066	1.04259	0.583804
655	2.94221	5.05798	5.35149	24.4525	15.3865	27.0359	0.951583	0.826872	6.38823	1.01087	0.614518
660	2.9536	4.97969	5.26548	22.7473	15.2048	25.8542	0.995311	0.876009	6.38879	1.06723	0.625398
665	2.93603	4.9202	5.24667	21.4311	14.7075	24.8271	0.98094	0.830953	6.29509	1.18146	0.637756
670	2.94781	4.88394	5.19165	20.1628	14.3052	23.7659	1.03041	0.901862	6.19085	1.18352	0.660948
675	2.88546	4.80059	5.10018	18.9976	14.0937	22.7749	1.03592	0.927731	6.12114	1.21637	0.654095
680	2.71048	4.62771	4.94709	17.9649	13.6757	21.8186	0.916068	0.719589	5.97458	1.06999	0.500877
685	2.60075	4.34873	4.69547	17.3152	13.2455	20.983	0.748927	0.664178	5.80665	1.01047	0.400982
690	2.32961	4.141	4.44488	16.2516	12.7163	20.1097	0.530687	0.391935	5.50598	0.793698	0.252414
695	1.84216	3.58865	3.90049	15.0941	12.12	19.2577	0.0261892	-0.117151	5.02625	0.310519	-0.257223
700	1.22484	2.85717	3.2895	13.9217	11.3332	18.2625	-0.544101	-0.75983	4.32839	-0.314074	-0.99168

## Sheet: Male pair 16
nm	male pair 16 IMB_Reflection_01	male pair 16 IMB_Reflection_02	male pair 16 IMB_Reflection_03	male pair 16 IMB_Reflection_04	male pair 16 IMB_Reflection_05	male pair 16 IMB_Reflection_06	male pair 16 IMB_Reflection_07	male pair 16 IMB_Reflection_08	male pair 16 IMB_Reflection_09	male pair 16 IMB_Reflection_10
300	0.228135	0.157196	-0.0739756	0.157129	0.173227	0.207999	-0.0283858	0.157221	0.459517	0.44583
305	0.234262	0.136029	-0.00908994	0.373337	0.40308	0.290225	0.0211031	0.0831237	0.568822	0.515714
310	0.375413	0.177089	0.108529	0.38682	0.529934	0.417839	0.0689627	0.293011	0.935941	0.731233
315	0.622679	0.27578	0.0469605	0.456639	0.735058	0.300989	0.0512349	0.339682	1.22429	0.992945
320	0.711411	0.328566	0.0986556	0.481692	0.891999	0.535149	0.190247	0.31739	1.50661	1.20082
325	0.658191	0.343786	0.13556	0.444696	1.42487	0.677523	0.11988	0.438778	1.62705	1.98312
330	0.721947	0.452998	0.205931	0.56716	2.28555	1.39888	0.309101	0.528731	1.91218	3.59238
335	0.729295	0.454292	0.105384	0.750252	3.37532	2.15564	0.250519	0.411455	1.70483	5.83764
340	0.797763	0.677176	0.18424	1.21642	5.80322	3.54855	0.300622	0.636088	1.99398	9.65127
345	1.05055	0.828379	0.314866	2.60907	10.9283	5.71515	0.199772	0.594579	2.20403	15.2883
350	1.16629	1.02003	0.241646	6.0766	18.393	8.59557	0.210517	0.546829	2.50585	21.5609
355	1.30537	1.29857	0.294121	9.95778	23.8141	10.5413	0.254585	0.488374	2.76575	24.8589
360	1.30315	1.51786	0.473663	12.0283	26.1737	11.4397	0.257518	0.474237	2.87879	25.896
365	1.28561	1.51664	0.402457	12.9038	27.1255	11.7499	0.25842	0.528445	2.85974	26.3882
370	1.28018	1.44048	0.40562	13.0674	27.3528	11.9458	0.328817	0.462747	2.71661	26.5535
375	1.16405	1.31158	0.318187	13.0162	27.418	12.0174	0.231324	0.432183	2.51432	26.4002
380	1.04839	1.11987	0.330994	12.8323	27.3969	11.9771	0.240543	0.413065	2.17875	26.4245
385	0.950965	0.9933	0.224574	12.729	27.3332	11.8812	0.276104	0.405841	1.97684	26.1563
390	0.837022	0.834689	0.201716	12.4583	27.0662	11.6558	0.177683	0.388438	1.76417	25.7959
395	0.744022	0.697811	0.212179	12.381	26.8523	11.4745	0.199925	0.456141	1.64913	25.7672
400	0.692396	0.567769	0.131711	12.0542	26.3675	11.1875	0.156838	0.360218	1.44435	25.3395
405	0.602426	0.455838	0.108874	11.7547	25.9368	10.7874	0.133773	0.250772	1.30318	25.0397
410	0.559186	0.423338	0.121566	11.5366	25.5879	10.5882	0.159387	0.343181	1.24265	24.745
415	0.441687	0.304813	-0.0164566	11.4506	25.2949	10.5354	0.107713	0.240024	1.16831	24.0515
420	0.422726	0.314632	0.0647227	11.4559	25.2915	10.6455	0.128698	0.191903	1.19727	23.6983
425	0.45292	0.349445	0.0870233	11.7714	25.4128	10.8254	0.128564	0.270145	1.22349	23.835
430	0.451326	0.363245	0.114392	12.0575	25.5275	11.2084	0.17036	0.265678	1.19546	23.7397
435	0.410403	0.284843	0.0980158	12.217	25.4424	11.386	0.14158	0.261005	1.1466	23.2998
440	0.358717	0.259954	0.0828481	12.1355	24.8939	11.3696	0.130254	0.215225	1.11133	22.4386
445	0.343055	0.229754	0.121502	11.8941	24.1112	11.1597	0.11973	0.230611	1.12332	21.6043
450	0.337587	0.245557	0.136464	11.8002	23.513	10.9371	0.166711	0.23252	1.06104	21.2335
455	0.370176	0.241919	0.145438	12.1592	24.1414	11.2182	0.150726	0.251538	1.11788	21.6431
460	0.384665	0.261691	0.128315	12.5999	24.8984	11.4872	0.155555	0.237486	1.13309	22.2383
465	0.357865	0.244489	0.123365	12.7266	25.0544	11.4423	0.148071	0.268534	1.13443	22.5765
470	0.383229	0.257431	0.144676	12.8687	25.1819	11.4332	0.180207	0.275843	1.15366	22.7247
475	0.3361	0.232598	0.101368	12.8081	25.1423	11.3578	0.12851	0.261058	1.13787	22.6512
480	0.348284	0.231967	0.0939002	12.9711	25.2736	11.3818	0.114506	0.214288	1.17579	22.4595
485	0.324034	0.216265	0.0762596	13.1301	25.6811	11.325	0.126415	0.182595	1.2204	22.6102
490	0.326783	0.22745	0.0900737	12.9604	25.2837	10.9944	0.132013	0.19946	1.20934	22.6644
495	0.33765	0.219924	0.107936	12.6067	24.5069	10.5885	0.151911	0.224608	1.2406	22.3855
500	0.378637	0.253386	0.125478	12.2842	23.6752	10.2328	0.156225	0.260154	1.25005	21.9514
505	0.3674	0.252432	0.130892	12.0842	23.2287	9.96372	0.152596	0.223186	1.30445	21.7484
510	0.405913	0.305224	0.16011	12.0227	23.0077	9.76496	0.177687	0.261419	1.45033	21.7515
515	0.455229	0.356087	0.192507	11.9073	22.7262	9.53	0.167001	0.270891	1.6399	21.8172
520	0.518981	0.474891	0.245069	11.8045	22.5392	9.29491	0.168924	0.278879	1.94676	21.9907
525	0.590046	0.654648	0.321645	11.8345	22.5327	9.19448	0.195978	0.268708	2.49402	22.26
530	0.677174	0.841144	0.408366	11.9762	22.8822	9.07856	0.221419	0.275607	2.9903	22.9607
535	0.780865	1.03344	0.536907	11.7519	22.3691	8.72734	0.237972	0.292094	3.48839	23.1919
540	0.916129	1.35347	0.719302	11.6232	21.9409	8.5855	0.283038	0.303287	4.16181	23.3105
545	1.03909	1.59281	0.873112	11.5892	21.7031	8.3711	0.309247	0.31547	4.54418	23.7797
550	1.16473	1.8797	1.07845	11.4073	20.9519	8.11006	0.304364	0.355012	4.86538	23.8097
555	1.29731	2.16069	1.26008	11.2648	20.4034	7.91771	0.340442	0.360127	5.1403	23.8722
560	1.42661	2.47375	1.44829	11.2483	20.1876	7.8117	0.400969	0.409962	5.4288	24.2456
565	1.48065	2.7112	1.56176	11.3044	20.0739	7.76735	0.45305	0.41019	5.63873	24.6232
570	1.54288	2.90182	1.64166	11.3817	20.1177	7.74638	0.527802	0.402377	5.81188	25.2804
575	1.61432	3.08249	1.73232	11.3948	19.9666	7.66698	0.577615	0.444229	5.85881	25.7004
580	1.66526	3.17297	1.84325	11.3903	19.7253	7.5923	0.553435	0.46664	5.79816	26.0885
585	1.67681	3.31413	1.95488	11.4043	19.4649	7.73812	0.550454	0.478434	5.88745	26.2865
590	1.78301	3.42094	2.07939	11.565	19.4846	7.92626	0.574568	0.466133	5.94751	26.6461
595	1.79221	3.51695	2.10256	11.6389	19.627	8.09509	0.654897	0.485219	6.04398	26.9687
600	1.8202	3.55281	2.19241	11.6983	19.621	8.23262	0.69933	0.493366	6.04572	27.3431
605	1.78375	3.58581	2.2041	11.6242	19.4856	8.4728	0.722979	0.53274	6.08274	27.3353
610	1.82527	3.55708	2.1962	11.5344	19.4435	8.64884	0.735414	0.55096	5.98938	27.5598
615	1.83835	3.63133	2.2599	11.4215	19.2047	8.77143	0.720742	0.586288	5.90728	27.4403
620	1.84444	3.56265	2.27962	11.1649	18.8317	9.01774	0.735876	0.559221	5.84989	27.1442
625	1.78822	3.59739	2.24398	10.8902	18.5638	9.34	0.720231	0.564521	5.827	26.7385
630	1.84951	3.52734	2.17361	10.751	18.4846	9.60936	0.757874	0.608576	5.78205	26.5485
635	1.83679	3.53814	2.19606	10.4476	18.1983	9.85542	0.767384	0.668145	5.66681	26.0979
640	1.86702	3.50417	2.17859	10.0945	17.8865	10.1202	0.775205	0.694068	5.59729	25.5619
645	1.85832	3.50145	2.18577	9.69785	17.3646	10.3699	0.743262	0.662307	5.46204	25.011
650	1.86934	3.50024	2.10571	9.28808	16.9845	10.7079	0.790317	0.716844	5.42588	24.5432
655	1.83844	3.43473	1.99084	8.81217	16.5193	10.9843	0.805212	0.671414	5.32656	23.8215
660	1.78622	3.34578	1.94379	8.3747	15.9773	11.2566	0.808628	0.700531	5.31508	23.0591
665	1.81171	3.33441	1.95509	8.03207	15.6047	11.4626	0.815125	0.721287	5.21406	22.6316
670	1.75321	3.34882	1.87718	7.6083	15.0783	11.6933	0.805693	0.682297	5.12554	21.9212
675	1.74481	3.31125	1.79686	7.27576	14.6069	11.8512	0.819018	0.768775	5.05954	21.3195
680	1.58693	3.10608	1.57278	6.81202	13.9543	11.927	0.766584	0.624563	4.87112	20.4229
685	1.40058	2.90504	1.41869	6.41299	13.5746	11.9201	0.590919	0.499772	4.60696	19.9173
690	1.17917	2.65073	1.1353	5.91156	13.0514	11.8537	0.378483	0.20843	4.39738	19.1374
695	0.692927	2.19869	0.631195	5.28523	12.1728	11.5311	-0.190084	-0.217308	3.79831	18.1341
700	-0.0166245	1.38949	-0.12433	4.36835	11.1899	11.0371	-0.820693	-0.941042	3.15305	17.0438

## Sheet: Female pair 7
nm	female pair 7 IMB_Reflection_02	female pair 7 IMB_Reflection_03	female pair 7 IMB_Reflection_04	female pair 7 IMB_Reflection_05	female pair 7 IMB_Reflection_06	female pair 7 IMB_Reflection_07	female pair 7 IMB_Reflection_08	female pair 7 IMB_Reflection_09	female pair 7 IMB_Reflection_10	female pair 7 IMB_Reflection_11
300	0.584601	0.278493	0.535303	0.730965	0.830269	0.876945	0.277035	0.0619025	0.239524	0.378911
305	0.590036	0.454664	0.662679	0.99465	1.14731	1.30671	0.275033	0.0194442	0.376402	0.415051
310	0.964396	1.17377	1.09346	1.58402	1.96724	2.07175	0.4298	0.355463	0.568629	0.607032
315	1.47761	2.33476	1.87261	2.88466	3.56321	3.46252	0.636017	0.559958	0.778899	0.712997
320	2.09977	3.17866	2.81126	5.08266	6.40269	5.95311	0.733101	0.948845	1.14325	0.938764
325	2.61952	4.17174	3.21037	9.80615	12.8026	11.82	0.990986	1.14801	1.29491	1.06477
330	2.77128	4.72345	3.564	18.3034	23.4622	23.0813	1.46098	1.24148	1.37273	1.06045
335	2.74523	5.01804	3.66881	24.3082	31.35	33.1017	1.74783	1.25785	1.38697	1.02596
340	2.63045	4.97605	3.46546	26.0296	33.7813	37.4274	1.7483	1.21733	1.40441	1.06621
345	2.41846	4.89793	3.42485	25.7113	34.0872	38.3699	1.70571	1.14982	1.3084	0.91875
350	2.12154	4.77972	3.3424	24.6861	33.7439	38.1824	1.66987	1.14131	1.0975	0.819099
355	2.13743	4.87399	3.34037	23.0399	33.0658	37.5229	1.58595	1.12277	1.09309	0.752573
360	1.90099	4.90074	3.30433	21.2845	32.0418	36.5322	1.46924	1.07881	0.963898	0.607243
365	1.87194	4.8198	3.31912	20.2082	31.5725	35.8339	1.48072	1.09422	0.988614	0.524874
370	1.81202	4.48913	3.07764	19.1616	31.0309	34.7608	1.54269	0.993574	0.951162	0.600134
375	1.52861	4.05588	2.6943	18.2725	30.443	34.0809	1.47221	0.898558	0.774317	0.516788
380	1.32845	3.39154	2.13678	17.6929	30.0048	33.2754	1.37736	0.720605	0.751801	0.524914
385	1.11063	2.87448	1.77961	17.1476	29.5827	32.7237	1.40911	0.590925	0.675936	0.469117
390	0.943233	2.33846	1.30867	16.6455	29.1379	32.0733	1.25794	0.470603	0.577679	0.414147
395	0.881513	1.8325	1.05612	16.3828	28.7224	31.5361	1.31934	0.358225	0.596788	0.495618
400	0.816513	1.45621	0.850027	16.1216	28.3425	30.9198	1.33041	0.330006	0.572601	0.394588
405	0.673409	1.17016	0.610423	15.8367	27.9119	30.309	1.29127	0.274977	0.475956	0.458155
410	0.615264	0.879853	0.53428	15.6763	27.7171	29.7878	1.26207	0.235943	0.4266	0.373018
415	0.581206	0.76363	0.43818	15.6314	27.5331	29.4338	1.25076	0.161582	0.394364	0.388608
420	0.51433	0.598829	0.336668	15.6414	27.388	29.3704	1.10551	0.116264	0.326957	0.343442
425	0.445265	0.512742	0.300119	16.0295	27.5957	29.7603	1.11747	0.0885351	0.326551	0.331938
430	0.490228	0.422844	0.299897	16.6363	27.8559	30.2276	1.1484	0.117756	0.317049	0.357692
435	0.490959	0.405381	0.278355	17.3109	28.1283	30.6645	1.10265	0.0670355	0.311273	0.315065
440	0.511451	0.425413	0.270427	18.044	28.0457	30.6719	1.08446	0.0991426	0.318442	0.350609
445	0.502393	0.385815	0.264787	18.7096	27.7877	30.4944	1.04561	0.10282	0.287883	0.345079
450	0.511538	0.362354	0.267264	19.2798	27.6204	30.3238	1.10468	0.101871	0.299256	0.355877
455	0.518619	0.364016	0.273524	19.1803	28.1045	30.4856	1.10704	0.115803	0.318363	0.329327
460	0.525179	0.396065	0.270249	18.6855	28.693	30.7201	1.12003	0.0975024	0.327687	0.347313
465	0.470364	0.371738	0.231211	18.5726	28.853	30.6022	1.10814	0.0730241	0.297131	0.332642
470	0.489162	0.436574	0.280453	18.385	29.0554	30.5397	1.17629	0.0963918	0.330836	0.35811
475	0.521726	0.448145	0.267046	18.1675	29.1137	30.3158	1.14213	0.0825887	0.302445	0.324706
480	0.498993	0.50623	0.266618	17.7219	29.2211	30.0158	1.11311	0.111452	0.307154	0.330952
485	0.458704	0.484942	0.222053	17.4542	29.4904	30.054	1.0504	0.0719392	0.276375	0.321037
490	0.480282	0.49491	0.246709	17.3997	29.3049	29.7196	1.10116	0.0793709	0.280257	0.33199
495	0.576048	0.571187	0.303774	17.615	28.7879	29.2225	1.15678	0.118742	0.319287	0.359751
500	0.624469	0.665457	0.341583	17.8023	28.2993	28.6642	1.13985	0.114265	0.30973	0.349934
505	0.717216	0.952453	0.436955	17.8147	28.03	28.331	1.12088	0.122618	0.352229	0.356548
510	0.757864	1.36994	0.629885	17.7287	27.8246	28.092	1.08337	0.149674	0.391836	0.349991
515	0.833752	1.96153	0.959565	17.6223	27.6024	27.8829	1.10136	0.21573	0.415737	0.340604
520	0.9498	2.66569	1.52649	17.4612	27.4096	27.7398	1.08875	0.309203	0.505158	0.342026
525	1.05681	3.40008	2.38435	17.0356	27.3466	27.5888	1.04188	0.445078	0.61538	0.330924
530	1.15856	3.88676	3.11827	16.7117	27.5459	27.7861	1.03412	0.55684	0.749805	0.352205
535	1.37927	4.24053	3.89241	16.8566	27.2155	27.7049	1.06394	0.746095	0.921168	0.361133
540	1.60108	4.55676	4.68452	16.7817	26.7615	27.4965	1.01805	0.941501	1.1262	0.349157
545	1.82356	4.76661	5.23089	16.9875	26.5625	27.6619	1.02441	1.12293	1.33099	0.385473
550	2.18696	5.01563	5.81421	17.5589	25.9968	27.6317	1.01252	1.35052	1.51136	0.407618
555	2.53155	5.23658	6.3239	17.9995	25.5162	27.5111	1.01696	1.56548	1.70852	0.414676
560	2.75053	5.38784	6.70409	18.2525	25.1986	27.5678	1.00962	1.74007	1.94431	0.436579
565	2.86674	5.41165	6.93677	18.2062	24.8963	27.6708	0.946561	1.8835	2.15588	0.395698
570	2.91514	5.40074	7.05495	18.1575	24.6877	27.7066	0.94673	1.9753	2.32678	0.399479
575	3.05657	5.43465	7.13759	18.3539	24.3696	27.7864	0.941137	2.06309	2.49578	0.4426
580	3.27643	5.5655	7.34295	18.96	24.1067	28.0621	0.957555	2.11187	2.56074	0.437849
585	3.52512	5.82782	7.60429	19.4696	23.7039	28.3038	0.964776	2.275	2.68156	0.464374
590	3.60082	5.97958	7.81647	19.6919	23.4266	28.5801	0.949816	2.31397	2.80934	0.496036
595	3.60128	6.06019	7.96959	19.7374	23.1914	28.669	0.977602	2.36727	2.9985	0.53055
600	3.64512	6.09083	8.03432	20.0168	22.9526	28.823	0.947158	2.38871	3.07729	0.530663
605	3.67092	6.07292	8.00756	20.1605	22.527	28.6672	0.984969	2.40451	3.17913	0.561354
610	3.7458	6.096	8.0856	20.4903	22.3184	28.6296	1.03521	2.45685	3.31418	0.629033
615	3.89563	6.26547	8.14954	20.9399	21.9967	28.4745	1.0005	2.45786	3.26992	0.609057
620	3.98506	6.29665	8.10428	21.0684	21.5434	28.0353	1.05793	2.48116	3.31046	0.659413
625	3.88548	6.14513	8.116	20.8596	21.0112	27.5372	1.06056	2.43884	3.39293	0.651023
630	3.87142	5.99856	8.01594	20.7183	20.7316	27.2456	1.08709	2.4642	3.47353	0.721573
635	3.88148	5.91745	8.01968	20.6676	20.3585	26.7999	1.13573	2.45942	3.5166	0.769704
640	3.90932	5.86237	7.96154	20.4544	19.8672	26.2133	1.15701	2.43412	3.52143	0.766662
645	3.92257	5.74422	7.94353	20.0303	19.4413	25.4265	1.18273	2.41901	3.55927	0.784444
650	3.82016	5.56861	7.86251	19.4426	18.8772	24.6103	1.16106	2.36185	3.65044	0.851929
655	3.66989	5.41923	7.80317	18.7878	18.2828	23.7611	1.22775	2.31445	3.67183	0.878011
660	3.59271	5.21744	7.6701	18.011	17.6312	22.8402	1.27474	2.25698	3.75918	0.911534
665	3.62881	5.17888	7.64684	17.4451	17.2383	22.1764	1.36235	2.33659	3.86236	0.988697
670	3.57365	5.05727	7.54843	16.605	16.6169	21.0806	1.32584	2.26405	3.82619	1.04691
675	3.47729	4.9028	7.53058	15.693	16.0231	20.0841	1.41219	2.2545	3.88889	1.05267
680	3.41117	4.73465	7.49169	14.6237	15.2414	18.9194	1.40921	2.27562	3.99114	1.10982
685	3.2886	4.64656	7.48167	13.8902	14.8307	18.239	1.40034	2.21257	4.00568	1.15786
690	3.25869	4.5168	7.41102	12.9541	14.2624	17.4665	1.51283	2.20588	4.0869	1.24277
695	3.24886	4.4096	7.3028	12.0752	13.5425	16.5837	1.5584	2.11511	4.11628	1.23902
700	3.29937	4.32097	7.23596	11.2251	12.9312	15.6472	1.64188	2.12916	4.13149	1.29609

## Sheet: Male pair 7
nm	male pair 7 IMB_Reflection_01	male pair 7 IMB_Reflection_02	male pair 7 IMB_Reflection_03	male pair 7 IMB_Reflection_04	male pair 7 IMB_Reflection_05	male pair 7 IMB_Reflection_06	male pair 7 IMB_Reflection_07	male pair 7 IMB_Reflection_08	male pair 7 IMB_Reflection_09
300	0.209917	0.367256	0.174519	0.419189	0.79087	0.542245	-0.0696418	0.923328	0.267826
305	0.514939	0.465653	0.253462	0.684789	1.23296	0.814954	0.00460978	1.3984	0.302453
310	0.90319	0.625815	0.596923	0.92153	1.70135	1.28545	0.138299	2.01889	0.409514
315	1.53456	0.818646	0.851083	1.52774	2.38324	1.80708	0.0406538	2.84204	0.544139
320	2.39748	1.15877	1.02801	2.92848	3.8998	2.93291	0.228667	3.64718	0.668815
325	2.85208	1.28382	1.42559	5.88146	7.98232	6.28151	0.11352	3.87512	0.649733
330	3.05371	1.48283	1.64123	11.4748	17.1189	15.1316	0.213849	4.30765	0.838867
335	3.19952	1.67217	1.83241	16.5509	26.1882	24.903	0.071069	4.34389	0.828165
340	3.34308	1.84186	2.37726	20.6853	32.2698	31.6884	0.0493877	4.28542	0.916544
345	3.36106	1.78838	2.61822	23.9234	36.2343	36.081	0.0454641	4.16704	0.841688
350	3.27813	1.98611	2.90134	25.9187	38.6221	38.9978	0.100364	3.97544	0.815667
355	3.26464	1.9029	3.1104	26.3274	39.0183	39.927	0.0451249	3.58567	0.733384
360	3.27984	2.04205	3.35232	26.0431	38.7026	40.4214	0.144773	3.39742	0.784485
365	3.1578	1.89291	3.24452	25.2502	38.2751	40.2358	0.0394858	3.12006	0.715264
370	3.07592	1.8703	2.9573	24.6316	37.6507	40.2652	0.145493	2.9592	0.718226
375	2.86559	1.58314	2.5379	24.0883	37.2449	40.3744	0.0593919	2.6096	0.661821
380	2.60825	1.39755	2.04552	23.5277	36.7137	40.1427	0.0701564	2.4942	0.625077
385	2.3185	1.19229	1.60815	23.0429	36.53	40.0964	0.0527023	2.29374	0.597732
390	2.04075	1.0216	1.16009	22.782	36.1998	39.8697	0.0617074	2.13377	0.541378
395	1.79978	0.834099	0.94198	22.2761	36.0522	39.5473	0.128204	2.00759	0.569927
400	1.57943	0.788237	0.696695	21.7654	35.7067	39.1338	0.0239956	1.83072	0.473722
405	1.32561	0.626938	0.481676	21.3497	35.6922	38.7169	0.0103191	1.69896	0.375697
410	1.24527	0.637158	0.426754	21.0254	35.5127	38.2333	0.0134514	1.62709	0.430375
415	1.10431	0.548017	0.286537	21.0152	35.3582	38.1495	-0.0445842	1.50368	0.318847
420	1.08654	0.526101	0.256947	21.4227	35.5577	38.518	0.0210421	1.46484	0.389207
425	1.13669	0.545651	0.300375	21.6146	35.836	38.5459	0.00833637	1.47851	0.421324
430	1.11144	0.562156	0.279457	22.1764	36.0775	39.1397	0.0209213	1.47433	0.419499
435	1.13479	0.564419	0.248675	22.7101	36.2277	39.7386	0.034394	1.41297	0.423757
440	1.21725	0.541444	0.204051	22.9945	36.2876	40.0419	0.00472692	1.37119	0.387983
445	1.28084	0.571687	0.225909	23.186	36.1939	40.1334	0.014011	1.34036	0.397335
450	1.35304	0.560219	0.224282	22.9834	36.0622	39.736	0.0191578	1.33817	0.432131
455	1.3936	0.568441	0.21153	23.2153	36.3522	40.1907	0.022373	1.33568	0.403994
460	1.40478	0.579652	0.218266	23.3753	36.7835	40.5955	0.0253968	1.35071	0.431077
465	1.42074	0.55228	0.217727	23.0747	36.9818	40.3662	0.0261301	1.32561	0.400123
470	1.44585	0.575723	0.27128	23.1373	36.9802	40.4119	0.0491133	1.37291	0.416264
475	1.43055	0.551115	0.228857	23.0971	36.8979	40.2911	0.038758	1.34789	0.392984
480	1.40709	0.562236	0.234329	23.307	36.8779	40.5076	0.0109593	1.3434	0.429178
485	1.41018	0.545783	0.24363	23.6105	37.264	40.9045	0.0121233	1.33464	0.444484
490	1.43752	0.575607	0.258702	23.2611	36.9484	40.2245	0.0136275	1.3319	0.444639
495	1.45462	0.620677	0.269541	22.9436	36.3692	39.3421	0.0155061	1.3373	0.434304
500	1.44805	0.726718	0.341226	22.8528	35.8979	38.7893	0.0217128	1.36597	0.42215
505	1.51063	0.814941	0.415484	22.861	35.4716	38.2712	0.00308324	1.3416	0.393388
510	1.64962	0.941382	0.638784	22.9739	35.2191	37.982	0.0189696	1.42401	0.428083
515	1.78389	1.14561	0.977086	22.9771	34.875	37.4651	0.025087	1.47942	0.439615
520	1.99162	1.42266	1.5149	23.0487	34.6315	36.9958	-0.0151226	1.55459	0.427048
525	2.19944	1.86589	2.41237	23.2929	34.3787	36.5573	0.0112996	1.67691	0.465184
530	2.38852	2.16483	3.17091	23.5603	34.5873	36.5271	0.00805776	1.82658	0.454473
535	2.52412	2.51735	3.90443	23.3234	34.1752	35.746	-0.00027929	2.0049	0.434108
540	2.74564	2.99375	4.71501	23.4749	33.5342	35.0933	0.0268647	2.3618	0.472451
545	2.96029	3.26656	5.18464	23.426	33.4967	34.7852	0.022188	2.73372	0.475202
550	3.20505	3.67551	5.65131	23.3156	32.8447	34.0565	0.0255572	3.2956	0.505316
555	3.50156	3.987	6.00267	23.2716	32.1435	33.3262	0.0801649	4.04544	0.52387
560	3.80519	4.2735	6.2847	23.3716	31.719	32.8081	0.132754	5.04941	0.564471
565	3.96495	4.35886	6.48342	23.5066	31.2591	32.1568	0.144745	6.16038	0.542114
570	4.13917	4.38091	6.57021	23.6065	30.9046	31.5881	0.23249	7.24926	0.537964
575	4.2659	4.4142	6.62819	23.6246	30.4866	30.9315	0.312271	8.15124	0.582835
580	4.51354	4.55271	6.67416	23.4374	30.1255	30.3174	0.364359	8.75047	0.576579
585	4.86719	4.72569	6.77615	23.3187	29.5232	29.3121	0.480347	9.34935	0.600021
590	5.15375	4.87938	6.93125	23.4508	29.042	28.5309	0.524419	9.9129	0.573389
595	5.382	4.91003	6.94541	23.5375	28.4752	27.6957	0.598676	10.3287	0.641596
600	5.53788	4.85513	7.02515	23.4771	28.2348	26.9856	0.698472	10.5099	0.636115
605	5.62013	4.88171	6.97739	23.2901	27.4693	25.9372	0.728228	10.7724	0.65975
610	5.61301	4.79786	6.93917	23.0432	27.1403	25.2278	0.721778	10.7361	0.678769
615	5.72096	4.81864	6.8585	22.6877	26.6379	24.4453	0.796533	10.6841	0.720353
620	5.72802	4.90058	6.92037	22.2399	25.867	23.4308	0.788313	10.7263	0.727332
625	5.67908	4.77293	6.80346	21.9931	25.0251	22.6253	0.812	10.8473	0.773587
630	5.61315	4.65332	6.77784	21.5435	24.5303	22.0716	0.84179	10.9009	0.792725
635	5.6261	4.6653	6.74583	21.0521	23.7215	21.3267	0.892287	10.9292	0.851029
640	5.63532	4.63553	6.70197	20.5321	22.9368	20.6054	0.883508	10.8354	0.841027
645	5.55232	4.58111	6.57689	19.8734	21.9599	19.8855	0.874543	10.8473	0.898913
650	5.50449	4.48446	6.6296	19.1475	21.0201	19.3056	0.878972	10.9215	0.9049
655	5.40296	4.31199	6.48657	18.5549	20.0258	18.6407	0.920098	10.8735	0.920627
660	5.33146	4.25161	6.43298	17.917	18.9846	18.0156	0.950197	10.9628	0.924982
665	5.33868	4.12904	6.33594	17.2767	18.2961	17.5167	0.917109	10.9485	0.990841
670	5.23372	4.1677	6.31518	16.426	17.2476	16.8832	0.949761	10.9783	1.00393
675	5.12541	4.06685	6.25808	15.6796	16.4703	16.3381	1.02456	10.92	1.02467
680	4.94099	3.82077	6.02304	14.8328	15.358	15.7007	0.791338	10.8547	0.931645
685	4.69881	3.53802	5.87015	14.0936	14.6978	15.2832	0.633266	10.6773	0.796837
690	4.42386	3.25504	5.50125	13.1773	13.7722	14.5936	0.381367	10.3788	0.601875
695	3.91649	2.8129	5.04174	12.0061	12.635	13.769	-0.0532978	9.963	0.114996
700	3.19941	2.07031	4.30973	10.9348	11.2562	12.7756	-0.724105	9.46482	-0.495207
